# Supplementary material for: Root Canal Morphology and Configuration of the Mandibular Canine: A Systematic Review
Source: Int J Environ Res Public Health. 2021 Sep 28;18(19):10197. doi: 10.3390/ijerph181910197 (PMC8507995; doi:10.3390/ijerph181910197)
Supplement: Supplementary file 1 [file ijerph-18-10197-s001.zip]

Archive with 5 entries (5 files):
- File S5.pdf
- S1.List of excluded papers.xlsx
- S2.Quality assessment.xlsx
- S3.AQUA tool evaluation.pdf
- S4.List of included papers after full text evaluation.pdf
