# Supplementary material for: Root Canal Morphology and Configuration of the Mandibular Canine: A Systematic Review
Source: Int J Environ Res Public Health. 2021 Sep 28;18(19):10197. doi: 10.3390/ijerph181910197 (PMC8507995; doi:10.3390/ijerph181910197)
Supplement: Supplementary file 1 [file ijerph-18-10197-s001.zip › S1.List of excluded papers.xlsx]

## Sheet: Tabelle1
ID	Author	Year	Sources	Full text	Reason for exclusion	Details for exclusion
	Ahmed & Hashem	2016	Int Endod J	no	review
	Al-Negrish, A. R.	2002	Int Dent J	no	non pertinent
	Alves et al.	2005	Int Endod J	no	non pertinent
	Andrei et al.	2010	Rom J Morphol Embryol	no	non pertinent
	Andrei et al.	2011	ase Rep Dent	no	non pertinent
	Apaydin et al.	2004	J Endod	no	non pertinent
	Apaydin et al.	2004	J Endod	no	non pertinent
	Apostolakis & Brown	2013	Int J Oral Maxillofac Implants	no	non pertinent
	Arora	2020	J Pharm Bioallied Sci	no	non pertinent
	Asgary & Fazlyab	2015	Gent Dent	no	non pertinent
	Aukhil et al.	1987	J Periodontol	no	non pertinent
	Bahcal et al.	1992	J Endod	no	non pertinent
	Barbizam et al.	2015	Dent Traumatol	no	non pertinent
	Barker, B. C.	1976	Aus Dent J	no	non pertinent
	Barkhordar et al.	1987	Oral Surg Oral Med Oral Pathol	no	non pertinent
	Bernabé et al.	2005	Braz Dent J	no	non pertinent
	Block et al.	1980	Oral Surg Oral Med Oral Pathol	no	non pertinent
	Capar et al.	2015	J Endod	no	non pertinent
	Carlson, B.	1994	Acta Odontol Scand	no	non pertinent
	Cattaneo et al.	2013	Angle Orthod	no	non pertinent
	Chaparro González et al.	2010	J Endod	no	non pertinent
	Chattipakorn et al.	2005	J Pain	no	non pertinent
	Chen et al.	2015	J Endod	no	non pertinent
	Chen et al.	2014	J Prosthodont	no	non pertinent
	Clark & ElDeeb	1993	J Endod	no	non pertinent
	D'Arcangelo et al.	2001	Int Endod J	no	case report
	de Gregorio et al.	2013	J Endod	no	non pertinent
	de Moraes Ramos-Perez et al.	2010	J Endod	no	non pertinent
	de Oliveira et al.	2009	J Appl Oral Sci	no	non pertinent
	De Simoi, A.	2006	J Vet Dent	no	animals
	de Siqueira Zuolo et al.	2016	J Endod	no	non pertinent
	De-Deus et al.	2013	J Endod	no	non pertinent
	De-Deus et al.	2011	J Endod	no	non pertinent
	Dean et al.	1997	J Endod	no	non pertinent
	Dean et al.	2013	J Hum Evol	no	neandertals
	Demeter et al.	2014	Fogorv Sz	no	non pertinent
	Donath et al.	1992	Virchows Arch A Pathol Anat Histopathol	no	non pertinent
	Doumani et al.	2019	J Family Med Prim Care	no	non pertinent
	Douthitt et al.	2001	J Endod	no	non pertinent
	Balciuniene & Balciuniene	2006	Stomatologija	no	non pertinent
	Dursun et al.	2016	Oper Dent	no	non pertinent
	Ettinger & Qian	2014	J Prosthet Dent	no	non pertinent
	Fachin et al.	2009	J Appl Oral Sci	no	non pertinent
	Falkensammer et al.	2016	Clin Oral Investig	no	non pertinent
	Fernandes et al.	2010	J Oral Maxillofac Surg	no	non pertinent
	Fried & Erdélyi	1984	Brain Res	no	non pertinent
	Furtado et al.	2007	J Vet Dent	no	Wolves
	Garcia & Saffar	1990	J Clin Periodontol	no	Dogs
	George et al.	2010	Aust Dent J	no	non pertinent
	Ghoddus et al.	2007	N Y State Dent J	no	non pertinent
	Guerreiro-Tanomaru et al.	2012	Acta Odontol Latinoam	no	non pertinent
	Haralur et al.	2018	Indian J Dent Res	no	non pertinent
	He et al.	2006	Zhonghua Kou Qiang Yi Xue Za Zhi	no	non pertinent/ language
	Heling et al.	1995	Endod Dent Traumatol	no	non pertinent
	Hennet, P.	1998	J Vet Dent	no	non pertinent
	Hernández et al.	2001	J Vet Dent	no	non pertinent
	Hernández et al.	2010	J Vet Dent	no	non pertinent
	Holan, G.	1998	Int J Paediatr Dent	no	non pertinent
	Holtzman, L.	1997	Int Endod J	no	case report
	Hoover et al.	1980	J Endod	no	non pertinent
	Hülsmann & Schinkel	1999	Endod Dent Traumatol	no	non pertinent
	Huysmans et al.	2007	Int Endod J	no	non pertinent
	Jadhav, G. R.	2014	J Conserv Dent	no	non pertinent
	Jia et al.	2006	Hua Xi Kou Qiang Yi Xue Za Zhi	no	language
	Kawakami et al.	1991	Endod Dent Traumatol	no	non pertinent
	Kawakami et al.	1991	Endod Dent Traumatol	no	non pertinent
	Kim et al.	2017	J Prosthodont	no	non pertinent
	Ko et al.	2014	Angle Orthod	no	non pertinent
	Kohout et al.	2015	J Endod	no	non pertinent
	Kong et al.	2015	Zhonghua Kou Qiang Yi Xue Za Zhi	no	language
	Kütük et al.	2017	Niger J Clin Pract	no	non pertinent
	Kvaal et al.	1995	Forensic Sci Int	no	non pertinent
	Lee et al.	2020	J Vet Sci	no	non pertinent
	Lin et al.	2011	Zhonghua Kou Qiang Yi Xue Za Zhi	no	non pertinent/ language
	Lin et al.	2006	J Endod	no	non pertinent
	Londero Cde et al.	2015	J Endod	no	non pertinent
	MacGee, S.	2014	J Vet Dent	no	non pertinent
	Maden et al.	2010	Int Endod J	no	non pertinent
	Mah et al.	1996	J Endod	no	non pertinent
	Maher et al.	1992	Oral Surg Oral Med Oral Pathol	no	non pertinent
	Mancino & Kharouf	2019	Chin J Dent Res	no	case report
	Martins et al.	2020	Arch Oral Biol	no	systenmatic review
	Matsumoto, H.	2010	Kokubyo Gakkai Zasshi	no	non pertinent
	Mendonça et al.	2013	J Endod	no	non pertinent
	Metgud et al.	2009	Oral Surg Oral Med Oral Pathol Oral Radiol Endod	no	non pertinent
	Midtbø & Halse	1994	Acta Odontol Scand	no	non pertinent
	Mommaerts et al.	2005	J Craniomaxillofac Surg	no	non pertinent
	Moogi et al.	2012	J Contemp Dent Pract	no	non pertinent
	Morinaga et al.	1989	Shikwa Gakuho	no	non pertinent / language
	Mounir et al.	2016	J Endod	no	non pertinent
	Murayama et al.	2000	Oral Surg Oral Med Oral Pathol Oral Radiol Endod	no	non pertinent
	Nakamura, C.	1986	Shikwa Gakuho	no	non pertinent
	Nambiar et al.	2013	ScientificWorldJournal	no	non pertinent
	Nandini et al.	2005	Indian J Dent Res	no	non pertinent
	Niemiec, B. A.	2001	J Vet Dent	no	non pertinent
	Noetzel et al.	2006	Clin Oral Investig	no	non pertinent
	Noy et al.	2013	Pediatr Dent	no	non pertinent
	O'Reilly, P. M.	1989	J Endod	no	non pertinent
	O'Reilly, P. M.	1990	Aust Dent J	no	non pertinent
	Olgart et al.	1991	Arch Oral Biol	no	non pertinent
	Ordinola-Zapata	2011	Oral Surg Oral Med Oral Pathol Oral Radiol Endod	no	non pertinent
	Orguneser & Kartal	1998	J Endod	no	non pertinent
	Otani et al.	2011	Dent Mater J	no	non pertinent
	Pilipili et al.	1995	Connect Tissue Res	no	non pertinent
	Plascencia et al.	2017	Case Rep Dent	no	non pertinent
	Plata et al.	1976	Oral Surg Oral Med Oral Pathol	no	non pertinent
	Popescu et al.	2017	Rom J Morphol Embryol	no	non pertinent
	Prabhu et al.	2013	Indian J Dent Res	no	non pertinent
	Puciło et al.	2020	Surg Radiol Anat	no	non pertinent
	Reeh & ElDeeb	1989	J Endod	no	non pertinent
	Regan et al.	2002	Int Endod J	no	non pertinent
	Reston & de Souza Costa	2009	Aust Dent J	no	non pertinent
	Ribeiro et al.	2010	Braz Dent J	no	non pertinent
	Robertson, A.	1997	Swed Dent J Suppl	no	non pertinent
	Rougier et al.	2007	Proc Natl Acad Sci U S A	no	non pertinent
	Roy et al.	2018	BMC Res Notes	no	non pertinent
	Sabala et al.	1994	J Endod	no	non pertinent
	Sahebalam et al.	2015	J Contemp Dent Pract	no	non pertinent
	Santos & Carreira	2016	J Feline Med Surg	no	non pertinent
	Saoud et al.	2015	Dent Traumatol	no	non pertinent
	Scarano et al.	2007	Oral Surg Oral Med Oral Pathol Oral Radiol Endod	no	non pertinent
	Schroeder, H. E.	1993	Schweiz Monatsschr Zahnmed	no	non pertinent
	Sedano et al.	2001	Oral Surg Oral Med Oral Pathol Oral Radiol Endod	no	non pertinent
	Shaw, L.	1995	Int J Paediatr Dent	no	non pertinent
	Smedley et al.	2015	Vet Pathol	no	non pertinent
	Smith et al.	1993	Am J Vet Res	no	non pertinent
	Sood & Sood	1992	J Indian Soc Pedod Prev Dent	no	non pertinent
	Sousa-Neto et al.	2002	Braz Dent J	no	non pertinent
	Sperandio et al.	2008	J Appl Oral Sci	no	non pertinent
	Stojanac et al.	2014	Srp Arh Celok Lek	no	non pertinent
	Subha et al.	2013	J Conserv Dent	no	non pertinent
	Tarim et al.	1994	J Marmara Univ Dent Fac	no	non pertinent
	Tewari & Pandey	2011	J Indian Soc Pedod Prev Dent	no	non pertinent
	Todoki, K.	1988	Nihon Yakurigaku Zasshi	no	non pertinent
	Trope et al.	1996	Oral Surg Oral Med Oral Pathol Oral Radiol Endod	no	non pertinent
	Umesi et al.	2016	Odontostomatol Trop	no	non pertinent
	Ushiyama, J.	1984	J Endod	no	non pertinent
	van der Sluis et al.	2005	J Dent	no	non pertinent
	van der Sluis et al.	2005	Int Endod J	no	non pertinent
	Vasilakis & Vasilakis	2004	Gen Dent	no	non pertinent
	Vérez-Fraguela et al.	2000	J Vet Dent	no	non pertinent
	Versiani et al.	2013	J Endod	no	non pertinent
	Victorino et al.	2009	Braz Dent J	no	non pertinent
	Visser, C. J.	1991	J Vet Dent	no	non pertinent
	von Arx et al.	2003	Int J Periodontics Restorative Dent	no	non pertinent
	Vongsavan & Matthews	1992	Proc Finn Dent Soc	no	non pertinent
	Wälivaara et al.	2012	J Oral Maxillofac Surg	no	non pertinent
	Wilson et al.	1984	Brain Res	no	non pertinent
	Witherspoon & Gutmann	2000	Int Endod J	no	non pertinent
	Wu et al.	2004	Oral Surg Oral Med Oral Pathol Oral Radiol Endod	no	non pertinent
	Yadav, S.	2015	Contemp Clin Dent	no	non pertinent
	Yaghmaiee et al.	2007	J Endod	no	non pertinent
	Yasin-Ertem et al.	2019	Med Oral Patol Oral Cir Bucal	no	non pertinent
	Zhu et al.	2013	Int Endod J	no	non pertinent
	Bhat et al.	2014	International Research Journal of Pharmacy	no	review
	Faria et al.	2011	Braz Dent J	no	non pertinent
	Tomar et al.	2020	Journal of Clinical and Diagnostic Research	no	non pertinent
	Abdel-Salam et al.	2012	Egyptian Journal of Radiology and Nuclear Medicine	no	non pertinent
	Abdinian & Baninajarian	2017	Dental Hypotheses	no	non pertinent
	Abeleira et al.	2014	American Journal of Orthodontics and Dentofacial Orthopedics	no	non pertinent
	Acharaya & Kumar	2011	Forensic Science International	no	non pertinent
	Adorno et al.	2010	Int Endod J	no	non pertinent
	Aggarwal, K.	2016	Journal of Natural Science, Biology and Medicine	no	non pertinent
	Ahmad, I.	2008	Protocols for Predictable Aesthetic Dental Restorations	no	non pertinent
	Ahmed, H.	2017	European Journal of General Dentistry	no	non pertinent
	Ahmed & Hashem	2016	Int Endod J	no	review
	Ahmed, H. M. A.	2013	Int Endod J	no	non pertinent
	Ahmed & Hashem	2016	International Endodontic Journal	no	review	duplicate
	Ahmed et al.	2020	International Endodontic Journal	no	non pertinent
	Ahmed et al.	2008	Tissue Engineering - Part B: Reviews	no	non pertinent
	Akay et al.	2019	Australian Journal of Forensic Sciences	no	non pertinent
	Akers et al.	2014	Australian Endodontic Journal	no	non pertinent
	Akiyama & Arai	2017	Orthodontic Waves	no	non pertinent
	Aksoy et al.	2017	Oral Radiology	no	non pertinent
	Al Amri et al.	2020	Annals of Saudi Medicine	no	non pertinent
	Al Mheiri et al.	2020	BMC Oral Health	no	non pertinent
	Al Shehadat et al.	2019	Journal of International Society of Preventive and Community Dentistry	no	non pertinent
	Al-Amery et al.	2015	PLoS ONE	no	non pertinent
	Al-Madi, E. M.	2004	International Dental Journal	no	non pertinent
	Al-Negrish, A. R.	2002	Int Dent J	no	non pertinent
	Al-Obaida, M.	2020	Case Reports in Dentistry	no	non pertinent
	Al-Zoubi et al.	2017	European Journal of Dentistry	no	non pertinent
	Alamri et al.	2012	General Dentistry	no	non pertinent
	Alani & Bishop	2008	International Endodontic Journal	no	non pertinent
	Alapati et al.	2005	Medical Principles and Practice	no	non pertinent
	Albuquerque et al.	2015	Journal of Endodontics	no	non pertinent
	Alenazy et al.	2017	Saudi Endodontic Journal	no	non pertinent
	Alenazy et al.	2019	Saudi Endodontic Journal	no	non pertinent
	Alenazy et al.	2016	Saudi Endodontic Journal	no	case report
	Alfahadi & Alghamdi	2020	Saudi Endodontic Journal	no	non pertinent
	Ali et al.	2018	Saudi Endodontic Journal	no	non pertinent
	Ali et al.	2019	Journal of the Liaquat University of Medical and Health Sciences	no	non pertinent
	Aljarbou et al.	2019	Saudi Medical Journal	no	non pertinent
	Alkaabi et al.	2017	Medical Principles and Practice	no	non pertinent
	Allen et al.	2004	Journal of Prosthetic Dentistry	no	non pertinent
	Almazrou et al.	2020	Saudi Endodontic Journal	no	non pertinent
	Alouini et al.	2020	Journal of Orofacial Orthopedics	no	non pertinent
	Alovisi et al.	2017	International Endodontic Journal	no	non pertinent
	Alovisi et al.	2018	Journal of Endodontics	no	non pertinent
	Alvarado et al.	2020	International Journal of Morphology	no	non pertinent
	Alves et al.	2010	International Journal of Morphology	no	non pertinent
	Ammer, K.	2005	Thermology International	no	non pertinent
	Ammer, K.	2015	Thermology International	no	non pertinent
	Amoroso-Silva et al.	2015	Journal of Endodontics	no	non pertinent
	Anatoly et al.	2019	International Journal of Dentistry	no	non pertinent
	Aoki et al.	2004	Periodontology 2000	no	non pertinent
	Aoyagi et al.	2015	Odontology	no	non pertinent
	Aracena et al.	2012	International Journal of Morphology	no	non pertinent
	Arangnna et al.	2012	Journal of Clinical Pediatric Dentistry	no	non pertinent
	Arhun et al.	2013	Integrated Clinical Orthodontics	no	non pertinent
	Ariji et al.	2018	Oral Radiology	no	non pertinent
	Arkutu et al.	2012	British Dental Journal	no	non pertinent
	Aronsen et al.	2017	Bulletin of the Peabody Museum of Natural History	no	non pertinent
	Arskan et al.	2014	Archives of Oral Biology	no	non pertinent
	Askerbeyli Örs & Serper	2018	International Endodontic Journal	no	non pertinent
	Assis et al.	2020	Journal of Prosthetic Dentistry	no	non pertinent
	Assunção et al.	2020	Journal of Comparative Pathology	no	non pertinent
	Asundi & Kishen	2000	Archives of Oral Biology	no	non pertinent
	Augusto et al.	2020	International Endodontic Journal	no	non pertinent
	no author available	1988	International Endodontic Journal	no	non pertinent
	no author available	1993	International Endodontic Journal	no	non pertinent
	Aydın et al.	2019	Journal of Endodontics	no	non pertinent
	Bagheri, S. C.	2013	Clinical Review of Oral and Maxillofacial Surgery: A Case-based Approach	no	non pertinent
	Bakhtiar et al.	2018	Journal of Endodontics	no	non pertinent
	Bakopoulou et al.	2017	Oral Healthcare and Technologies: Breakthroughs in Research and Practice	no	non pertinent
	Balthazard et al.	2019	Journal of Contemporary Dental Practice	no	non pertinent
	Barbério et al.	2013	International Journal of Morphology	no	non pertinent
	Barbosa et al.	2009	Journal of Endodontics	no	non pertinent
	Barbosa Kasuya et al.	2020	Journal of Prosthetic Dentistry	no	non pertinent
	Baugh & Wallace	2005	Journal of Endodontics	no	non pertinent
	Becker & Turfa	2017	The Etruscans and the History of Dentistry: The Golden Smile Through the Ages	no	non pertinent
	Beier et al.	2012	General Dentistry	no	non pertinent
	Bell et al.	2001	American Journal of Human Biology	no	non pertinent
	Benetti et al.	2020	Brazilian Dental Journal	no	non pertinent
	Benic et al.	2014	Periodontology 2000	no	non pertinent
	Berechet et al.	2018	Romanian Journal of Morphology and Embryology	no	non pertinent
	Bermúdez de Castro et al.	2011	Journal of Human Evolution	no	non pertinent
	Bertl et al.	2018	Clinical Oral Investigations	no	non pertinent
	Bertoglio et al.	2020	Journal of Forensic Sciences	no	non pertinent
	Bertorini, T.	2008	Neuromuscular Case Studies	no	non pertinent
	Betancourt & Fuentes	2016	Biomedical Research (India)	no	non pertinent
	Biradar et al.	2017	Journal of Clinical and Diagnostic Research	no	non pertinent
	Bishop & Alani	2008	International Endodontic Journal	no	non pertinent
	Biuki et al.	2017	Journal of Clinical and Experimental Dentistry	no	non pertinent
	Bonessio et al.	2017	Odontology	no	non pertinent
	Bonucci, E.	2007	Biological Calcification: Normal and Pathological Processes in the Early Stages	no	non pertinent
	Borges et al.	2008	Journal of Dentistry	no	non pertinent
	Borges et al.	2020	Brazilian Oral Research	no	review
	Borgonovo et al.	2012	Quintessence International	no	non pertinent
	Bornstein et al.	2011	Clinical Oral Implants Research	no	non pertinent
	Bornstein et al.	2017	Periodontology 2000	no	non pertinent
	Boschetti et al.	2017	Brazilian Dental Journal	no	non pertinent
	Boschini et al.	2020	Journal of the American Dental Association	no	non pertinent
	Bravo et al.	2015	International Journal of Morphology	no	non pertinent
	Brazis et al.	2012	Localization in Clinical Neurology: Sixth Edition	no	non pertinent
	Brook, I.	2016	Pediatric Anaerobic Infections: Diagnosis and Management	no	non pertinent
	Brujan, E. A.	2011	Cavitation in Non-Newtonian Fluids: With Biomedical and Bioengineering Applications	no	non pertinent
	Bunyaratavej & Wang	2001	Journal of Periodontology	no	non pertinent
	Cabrales Salgado et al.	2013	Revista Cubana de Investigaciones Biomedicas	no	non pertinent
	Cairo et al.	2012	Journal of Clinical Periodontology	no	non pertinent
	Cakir Karabas et al.	2020	Oral Radiology	no	non pertinent
	Calì et al.	2018	Dental Materials	no	non pertinent
	Cameriere et al.	2013	Journal of Forensic and Legal Medicine	no	non pertinent
	Campanella et al.	2020	Journal of Biological Regulators and Homeostatic Agents	no	non pertinent
	Campello et al.	2019	Journal of Endodontics	no	non pertinent
	Campioni et al.	2020	Applied Sciences (Switzerland)	no	non pertinent
	Candan & Buldur	2020	Pesquisa Brasileira em Odontopediatria e Clinica Integrada	no	non pertinent
	Capar et al.	2015	Journal of Endodontics	no	non pertinent
	Carlsen & Alexandersen	1997	Acta Odontologica Scandinavica	no	non pertinent
	Carlson, B. M.	2013	Human Embryology and Developmental Biology: Fifth Edition	no	non pertinent
	Celikten et al.	2016	Scanning	no	non pertinent
	Česaitienė et al.	2019	Medical Science Monitor	no	non pertinent
	Chaniotis et al.	2008	Journal of Endodontics	no	non pertinent
	Chhabra, N.	2013	Journal of Conservative Dentistry	no	non pertinent
	Cho & Lee	2004	Journal of Dentistry for Children	no	non pertinent
	Choi et al.	2014	Handbook of Oral Biomaterials	no	non pertinent
	Choudhary et al.	2019	International Journal of Morphology	no	non pertinent
	Chrcanovic et al.	2016	Quintessence International	no	non pertinent
	Churchill, S. E.	2014	Thin on the Ground: Neandertal Biology, Archeology and Ecology	no	non pertinent
	Cobb, C. M.	2017	Periodontology 2000	no	non pertinent
	Coehlo et al.	2012	Oral Surgery, Oral Medicine, Oral Pathology and Oral Radiology	no	non pertinent
	Coffman et al.	2009	Journal of Veterinary Dentistry	no	non pertinent
	Çolak et al.	2012	West Indian Medical Journal	no	non pertinent
	Collados et al.	2018	Journal of Veterinary Dentistry	no	non pertinent
	Coman et al.	1998	Contemporary Topics in Laboratory Animal Science	no	non pertinent
	Conte et al.	2018	AIMS Materials Science	no	non pertinent
	Corbett et al.	2010	Journal of the American Dental Association	no	non pertinent
	Craig et al.	2015	Jubb, Kennedy &amp; Palmer's Pathology of Domestic Animals: Sixth Edition	no	non pertinent
	Cui et al.	2018	BMC Oral Health	no	non pertinent
	Cunningham et al.	2016	Developmental Juvenile Osteology: Second Edition	no	non pertinent
	Dach et al.	2018	Journal of Cranio-Maxillofacial Surgery	no	non pertinent
	Dalessandri et al.	2013	The Scientific World Journal	no	non pertinent
	Das et al.	2014	Pravara Medical Review	no	non pertinent
	Datta et al.	2019	Journal of Indian Society of Pedodontics and Preventive Dentistry	no	non pertinent
	Davies et al.	2019	Journal of Human Evolution	no	non pertinent
	de Almeida Rodrigues et al.	2019	Iranian Endodontic Journal	no	non pertinent
	De Angelis et al.	2015	Radiologia Medica	no	non pertinent
	de Barros et al.	2013	Dental Press Endodontics	no	non pertinent
	de Carvalho Marion et al.	2013	International Journal of Clinical Dentistry	no	non pertinent
	de Carvalho Marion et al.	2015	Oral Pathology and Oral Medicine	no	non pertinent
	de Freitas et al.	2017	Journal of Endodontics	no	non pertinent
	De Oliveira et al.	2009	Journal of Applied Oral Science	no	non pertinent
	de Sousa-Neto et al.	2018	Brazilian Oral Research	no	non pertinent
	de Souza Falcão et al.	2012	Journal of Contemporary Dental Practice	no	non pertinent
	De Torres et al.	2017	General Dentistry	no	non pertinent
	de Vasconcelos et al.	2012	Brazilian Dental Journal	no	non pertinent
	De Vos et al.	2009	International Journal of Oral and Maxillofacial Surgery	no	non pertinent
	De Vries & Forger	2015	Biology of Sex Differences	no	non pertinent
	De-Deus et al.	2007	Oral Surgery, Oral Medicine, Oral Pathology, Oral Radiology and Endodontology	no	non pertinent
	De-Deus et al.	2015	Brazilian Dental Journal	no	non pertinent
	De-Deus et al.	2014	Journal of Endodontics	no	non pertinent
	De-Deus et al.	2020	International Endodontic Journal	no	non pertinent
	Deana & Alves	2017	Case Reports in Dentistry	no	non pertinent
	Deng et al.	2016	Chinese Journal of Medical Imaging Technology	no	non pertinent
	Desai et al.	2015	Journal of Clinical and Diagnostic Research	no	non pertinent
	Desai et al.	2015	Indian Journal of Dental Research	no	non pertinent
	Dexton et al.	2011	Journal of Conservative Dentistry	no	non pertinent
	Di Taranto et al.	2019	ORAL and Implantology	no	non pertinent
	Dong et al.	2014	Journal of Applied Clinical Medical Physics	no	non pertinent
	Döring et al.	2018	American Journal of Veterinary Research	no	non pertinent
	Dorozhkin, S. V.	2012	Calcium Orthophosphates: Applications in Nature, Biology and Medicine	no	non pertinent
	Dorozhkin, S. V.	2013	Materials	no	non pertinent
	Dorozhkin, S. V.	2015	Ceramics International	no	non pertinent
	Dorozhkin, S. V.	2017	Clinical Applications of Biomaterials: State-of-the-Art Progress, Trends, and Novel Approaches	no	non pertinent
	Dorozhkin, S. V.	2017	Hydroxyapatite and Other Calcium Orthophosphates: Bioceramics, Coatings and Dental Applications	no	non pertinent
	Dorozhkin, S. V.	2017	Hydroxyapatite and Other Calcium Orthophosphates: Biocomposites, Self-Setting Formulations and Dissolution	no	non pertinent
	Dorozhkin, S. V.	2018	Fundamental Biomaterials: Ceramics	no	non pertinent
	Dorozhkin, S. V.	2019	Octacalcium Phosphate Biomaterials: Understanding of Bioactive Properties and Application	no	non pertinent
	Dorsch et al.	2012	Understanding Anesthesia Equipment: Fifth Edition	no	non pertinent
	Dos Santos Accioly Lins et al.	2016	Current Therapy in Endodontics	no	non pertinent
	Du et al.	2011	Journal of Forensic Sciences	no	non pertinent
	Du et al.	2020	Acta Microscopica	no	non pertinent
	Durack et al.	2011	International Endodontic Journal	no	non pertinent
	Erar et al.	2019	Revista de Chimie	no	non pertinent
	Eberspächer-Schweda et al.	2020	Journal of Veterinary Dentistry	no	non pertinent
	El Ashiry et al.	2018	Journal of Contemporary Dental Practice	no	non pertinent
	Eliaz & Metoki	2017	Materials	no	non pertinent
	Emonet et al.	2014	American Journal of Physical Anthropology	no	non pertinent
	Er et al.	2011	European Journal of Dentistry	no	non pertinent
	Eshak et al.	2014	Dentomaxillofacial Radiology	no	non pertinent
	Estrela et al.	2015	Brazilian Dental Journal	no	non pertinent
	Estrela et al.	2017	Brazilian Dental Journal	no	non pertinent
	Fabian & Wulff	2014	Implant Dentistry: Theory and Practice	no	non pertinent
	Farman et al.	2007	Panoramic Radiology: Seminars on Maxillofacial Imaging and Interpretation	no	non pertinent
	Fava et al.	2000	International Endodontic Journal	no	non pertinent
	Fernée et al.	2020	American Journal of Physical Anthropology	no	non pertinent
	Fikri et al.	2019	Journal of International Dental and Medical Research	no	non pertinent
	Filpo-Perez et al.	2015	Journal of Endodontics	no	non pertinent
	Fleagle, J. G.	2013	Primate Adaptation and Evolution: Third Edition	no	non pertinent
	Fonseca et al.	2011	General Dentistry	no	non pertinent
	Fretes et al.	2019	Revista Cubana de Estomatologia	no	non pertinent
	Fristad, I.	1997	Acta Odontologica Scandinavica	no	non pertinent
	Fukase & Suwa	2012	Anthropological Science	no	non pertinent
	Fumei et al.	2014	Giornale Italiano di Endodonzia	no	non pertinent
	Fuss et al.	2017	PLoS ONE	no	non pertinent
	Gagliard et al.	2015	Journal of Endodontics	no	non pertinent
	Galibourg et al.	2018	Dentomaxillofacial Radiology	no	non pertinent
	Gallusi et al.	2019	ORAL and Implantology	no	non pertinent
	Ganz, S. D.	2017	Implant Aesthetics: Keys to Diagnosis and Treatment	no	non pertinent
	Garattini et al.	1999	Journal of Esthetic and Restorative Dentistry	no	non pertinent
	Ge et al.	2016	International Journal of Legal Medicine	no	non pertinent
	Genochio et al.	2019	Comptes Rendus - Palevol	no	non pertinent
	George et al.	2014	Journal of Conservative Dentistry	no	non pertinent
	Ghogre & Gurav	2014	Journal of Conservative Dentistry	no	non pertinent
	Gholston et al.	1985	The Journal of Prosthetic Dentistry	no	non pertinent
	Gok et al.	2017	Journal of Endodontics	no	non pertinent
	Golmohammadi & Jafarzadeh	2016	Iranian Endodontic Journal	no	non pertinent
	Gomes et al.	2012	Archives of Oral Biology	no	non pertinent
	Gómez-Robles et al.	2015	Journal of Human Evolution	no	non pertinent
	González-García et al.	2009	Oral Surgery, Oral Medicine, Oral Pathology, Oral Radiology and Endodontology	no	non pertinent
	Goodarzi et al.	2020	Pakistan Journal of Medical and Health Sciences	no	non pertinent
	Greenstein & Tarnow	2006	Journal of Clinical Periodontology	no	non pertinent
	Guatelli-Steinberg, D.	2016	What Teeth Reveal about Human Evolution	no	non pertinent
	Guatelli-Steinberg et al.	2018	Journal of Human Evolution	no	non pertinent
	Gupta et al.	2015	Journal of Clinical and Diagnostic Research	no	non pertinent
	Gupta et al.	2013	BMJ Case Reports	no	non pertinent
	Gurtu et al.	2014	Minerva Stomatologica	no	non pertinent
	Gutmann & Harrison	1985	International Endodontic Journal	no	non pertinent
	Gutmann & Lovdahl	2010	Problem Solving in Endodontics: Prevention, Identification, and Management: Fifth Edition	no	non pertinent
	Hachem et al.	2019	Dentistry Journal	no	non pertinent
	Haghanifar et al.	2017	Iranian Endodontic Journal	no	non pertinent
	Hall, B. K.	2005	Bones and Cartilage: Developmental Skeletal Biology	no	non pertinent
	Hall, B. K.	2005	Bones and Cartilage: Developmental and Evolutionary Skeletal Biology	no	non pertinent
	Hall, B. K.	2015	Bones and Cartilage: Developmental and Evolutionary Skeletal Biology: Second Edition	no	non pertinent
	Hamilton et al.	1980	The Journal of Prosthetic Dentistry	no	non pertinent
	Haralur et al.	2018	BioMed Research International	no	non pertinent
	Haridoss et al.	2014	BMJ Case Reports	no	non pertinent
	Harrigan et al.	2013	Handbook of Cerebrovascular Disease and Neurointerventional Technique: Second Edition	no	non pertinent
	Harvey & ter Haar	2016	Ear, Nose and Throat Diseases of the Dog and Cat	no	non pertinent
	Hashemi-Beni et al.	2017	Tissue and Cell	no	non pertinent
	He et al.	2014	Journal of Dental Sciences	no	non pertinent
	Heithersay, G. S.	1984	International Endodontic Journal	no	non pertinent
	Held, L. I.	2009	Quirks of Human Anatomy: An Evo-Devo Look at the Human Body	no	non pertinent
	Held, L. I.	2013	How the Snake Lost its Legs: Curious Tales from the Frontier of Evo-Devo	no	non pertinent
	Heller et al.	2017	Medical applications	no	non pertinent
	Heney et al.	2019	Frontiers in Veterinary Science	no	non pertinent
	Herrera-Atoche et al.	2013	International Journal of Morphology	no	non pertinent
	Hikita et al.	2018	Angle Orthodontist	no	non pertinent
	Hildebrand et al.	1995	Progress in Neurobiology	no	non pertinent
	Hildebrand et al.	1991	Developmental Brain Research	no	non pertinent
	Hinton, H. E.	2013	Biology of Insect Eggs	no	non pertinent
	Hirai et al.	2020	European Journal of Dentistry	no	non pertinent
	Hu et al.	2017	American Journal of Orthodontics and Dentofacial Orthopedics	no	non pertinent
	Huber et al.	2008	Journal of Clinical Pediatric Dentistry	no	non pertinent
	Hülsmann, M.	1990	Dental Traumatology	no	non pertinent
	Hülsmann, M.	1997	International Endodontic Journal	no	non pertinent
	Hülsmann et al.	1997	Endodontics and Dental Traumatology	no	non pertinent
	Hussain, F.	2012	Radiography: Methods, Theory and Applications	no	non pertinent
	Ibarretxe et al.	2012	Stem Cells International	no	non pertinent
	Ihde, S.	2005	Principles of BOI: Clinical, Scientific, and Practical Guidelines to 4-D Dental Implantology	no	non pertinent
	Irish, J. D.	1997	American Journal of Physical Anthropology	no	non pertinent
	Ishida-Yamamoto & Tohyama	1989	Progress in Neurobiology	no	non pertinent
	Jacobs & Scarfe	2018	Maxillofacial Cone Beam Computed Tomography: Principles, Techniques and Clinical Applications	no	non pertinent
	Jagannathan et al.	2011	Journal of Forensic Odonto-Stomatology	no	non pertinent
	Jahangiri et al.	2013	Clinical Cases in Prosthodontics	no	non pertinent
	Jaikailash et al.	2014	Journal of Conservative Dentistry	no	non pertinent
	Jaikrishnan et al.	2015	General Dentistry	no	non pertinent
	Jain et al.	2020	International Journal of Pharmaceutical Research	no	non pertinent
	Jain et al.	2017	Journal of International Oral Health	no	non pertinent
	Jain et al.	2017	Journal of International Society of Preventive and Community Dentistry	no	non pertinent
	Jain et al.	2019	Imaging Science in Dentistry	no	non pertinent
	Jaju & Jaju	2014	Clinical, Cosmetic and Investigational Dentistry	no	non pertinent
	Janeczek et al.	2016	BioMed Research International	no	non pertinent
	Jeevanandan et al.	2012	Indian Journal of Dental Research	no	non pertinent
	Jendresen et al.	1995	The Journal of Prosthetic Dentistry	no	non pertinent
	Jendresen et al.	1991	The Journal of Prosthetic Dentistry	no	non pertinent
	Jethi & Arora	2020	Indian Journal of Dental Research	no	non pertinent
	Jodłowska et al.	2018	Dental and Medical Problems	no	non pertinent
	Jones et al.	2003	Equine Internal Medicine: Second Edition	no	non pertinent
	Jose & Ajitha	2020	International Journal of Dentistry and Oral Science	no	non pertinent
	Ju et al.	2020	Acta Microscopica	no	non pertinent
	Jubb et al.	2013	Pathology of Domestic Animals: Fourth Edition	no	non pertinent
	Juhasz et al.	2019	BioMed Research International	no	non pertinent
	Kajan & Salari	2012	Oral Radiology	no	non pertinent
	Kalpidis & Setayesh	2004	Journal of Clinical Periodontology	no	non pertinent
	Kaneko et al.	2011	Dental Traumatology	no	non pertinent
	Kang et al.	2016	Scanning	no	non pertinent
	Karamifar et al.	2020	European Endodontic Journal	no	non pertinent
	Karatas & Toy	2014	European Journal of Dentistry	no	non pertinent
	Kato et al.	2020	Dentomaxillofacial Radiology	no	non pertinent
	Kavanagh et al.	1998	International Journal of Paediatric Dentistry	no	non pertinent
	Keleş et al.	2014	International Endodontic Journal	no	non pertinent
	Keleş et al.	2016	Journal of Endodontics	no	non pertinent
	Keleş et al.	2015	Journal of Endodontics	no	non pertinent
	Keleş et al.	2018	International Endodontic Journal	no	non pertinent
	Kemoli et al.	2017	Contemporary Clinical Dentistry	no	non pertinent
	Keros et al.	1999	Collegium Antropologicum	no	non pertinent
	Khan et al.	2012	Journal of Dentistry for Children	no	non pertinent
	Kierklo et al.	2013	Journal of Stomatology	no	non pertinent
	Kilic et al.	2013	Journal of Prosthodontics	no	non pertinent
	Kim & Park	2012	Korean Journal of Orthodontics	no	non pertinent
	Kim et al.	2013	Surface Modification of Titanium for Biomaterial Applications	no	non pertinent
	Kim et al.	2013	Archives of Oral Biology	no	non pertinent
	Kim, S. G.	2019	Journal of the Korean Association of Oral and Maxillofacial Surgeons	no	non pertinent
	Kim et al.	2011	Oral Surgery, Oral Medicine, Oral Pathology, Oral Radiology and Endodontology	no	non pertinent
	Kinoshita et al.	2003	Journal of Clinical Laser Medicine and Surgery	no	non pertinent
	Kirziòlu & Ceyhan	2009	International Endodontic Journal	no	non pertinent
	Kjær, I.	2012	Orthodontic Waves	no	non pertinent
	Kjær, I.	2015	Forum Ortodontyczne	no	non pertinent
	Kjær, I.	2016	Etiology-Based Dental and Craniofacial Diagnostics	no	non pertinent
	Kjær et al.	2018	Dental Hypotheses	no	non pertinent
	Kjær & Bagheri	1999	Journal of Dental Research	no	non pertinent
	Koçak et al.	2016	International Endodontic Journal	no	non pertinent
	Kocsis, G. S.	2000	Acta Biologica Szegediensis	no	non pertinent
	Kondo & Manabe	2016	Journal of Oral Biosciences	no	non pertinent
	Kong et al.	2015	Regenerative Engineering of Musculoskeletal Tissues and Interfaces	no	non pertinent
	Kopecka et al.	2012	International Journal of Oral and Maxillofacial Implants	no	non pertinent
	Koshy & Love	2003	Dental Traumatology	no	non pertinent
	Koshy & Love	2004	Australian Endodontic Journal	no	non pertinent
	Krapež & Fidler	2013	Journal of Conservative Dentistry	no	non pertinent
	Karup et al.	2005	Journal of Anatomy	no	non pertinent
	Kunimatsu et al.	2004	Journal of Human Evolution	no	non pertinent
	Kuzekanani & Jafari	2019	Italian Journal of Anatomy and Embryology	no	non pertinent
	Lambert & Bianucci	2018	Journal of Vertebrate Paleontology	no	non pertinent
	Langer & Zachos	2017	Comparative Anatomy of the Gastrointestinal Tract in Eutheria II: Taxonomy, Biogeography and Food. Laurasiatheria	no	non pertinent
	Larsen, C. S.	2015	Bioarchaeology: Interpreting Behavior from the Human Skeleton, Second Edition	no	non pertinent
	Lasjaunias et al.	2006	Surgical Neuroangiography: Clinical and Interventional Aspects in Children	no	non pertinent
	Laugisch et al.	2019	Clinical Oral Investigations	no	non pertinent
	Lee et al.	2004	Quintessence International	no	non pertinent
	Lee et al.	2015	Experimental and Therapeutic Medicine	no	non pertinent
	Lee et al.	2020	Clinical and Experimental Dental Research	no	non pertinent
	Legge & Hardin	2015	A Companion to Dental Anthropology	no	non pertinent
	Leite et al.	2020	Clinical Oral Investigations	no	non pertinent
	Leoni et al.	2017	International Endodontic Journal	no	non pertinent
	Li et al.	2018	American Journal of Physical Anthropology	no	non pertinent
	Li et al.	2012	Journal of Jilin University Medicine Edition	no	non pertinent
	Liang et al.	2005	Dentomaxillofacial Radiology	no	non pertinent
	Libonati et al.	2019	ORAL and Implantology	no	non pertinent
	Lieblich et al.	2017	Journal of Oral and Maxillofacial Surgery	no	non pertinent
	Lin et al.	2018	International Journal of Oral and Maxillofacial Implants	no	non pertinent
	Lin et al.	2014	Journal of Dentistry	no	non pertinent
	Liu et al.	2013	Materials Letters	no	non pertinent
	Liu et al.	2019	BioMed Research International	no	non pertinent
	Liu et al.	2010	Sichuan Daxue Xuebao (Gongcheng Kexue Ban)/Journal of Sichuan University (Engineering Science Edition)	no	non pertinent
	Lopes et al.	2020	Microscopy Research and Technique	no	non pertinent
	Luo et al.	2002	Acta Palaeontologica Polonica	no	non pertinent
	Lyroudia et al.	1997	Endodontics and Dental Traumatology	no	non pertinent
	Ma et al.	2017	Journal of Biomaterials and Tissue Engineering	no	non pertinent
	Ma et al.	2013	Acta Odontologica Scandinavica	no	non pertinent
	Machado et al.	2014	Dental Press Endodontics	no	non pertinent
	Machado et al.	2016	Iranian Endodontic Journal	no	non pertinent
	Madarati et al.	2009	Journal of Endodontics	no	non pertinent
	Mah et al.	2010	Journal of the American Dental Association	no	non pertinent
	Mahoney, P.	2019	Journal of human Evolution	no	non pertinent
	Malur et al.	2018	Journal of Oral Biology and Craniofacial Research	no	non pertinent
	Mannan et al.	2001	International Endodontic Journal	no	non pertinent
	Marceliano-Alves et al.	2016	Journal of Endodontics	no	non pertinent
	Marceliano-Alves et al.	2015	International Endodontic Journal	no	non pertinent
	Marchetti et al.	2020	Journal of Biological Regulators and Homeostatic Agents	no	non pertinent
	Maret et al.	2011	Medical Hypotheses	no	non pertinent
	Marks, S. C.	1995	Connective Tissue Research	no	non pertinent
	Martinón-Torres & de Castro	2015	A Companion to Dental Anthropology	no	non pertinent
	Martins et al.	2020	Journal of Endodontics	no	non pertinent
	Martins et al.	2020	Archives of Oral Biology	no	non pertinent
	Martins et al.	2020	Archives of Oral Biology	no	non pertinent
	Martins et al.	2019	Journal of Endodontics	no	non pertinent
	Martins et al.	2021	Clinical Oral Investigations	no	non pertinent
	Martos et al.	2010	Journal of Endodontics	no	non pertinent
	Martos et al.	2010	Chirurgia	no	non pertinent
	Marwah et al.	2015	Journal of Oral and Maxillofacial Pathology	no	non pertinent
	Matabuena Rodríguez et al.	2017	Scientific Reports	no	non pertinent
	Matichescu et al.	2020	Materials	no	non pertinent
	Matsuoka et al.	2005	Photomedicine and Laser Surgery	no	non pertinent
	Matus et al.	2020	International Journal of Morphology	no	non pertinent
	Matzke et al.	2004	Kleintierpraxis	no	non pertinent
	Maxie, M. G.	2007	Jubb, Kennedy &amp; Palmer's Pathology of Domestic Animals	no	non pertinent
	Maxie, M. G.	2008	Jubb, Kennedy and Palmer's Pathology of Domestic Animals: Fifth Edition	no	non pertinent
	McFarlane et al.	2020	American Journal of Physical Anthropology	no	non pertinent
	McKee et al.	2015	Understanding Human Evolution	no	non pertinent
	Mello et al.	2019	Clinical Oral Investigations	no	non pertinent
	Melo et al.	2016	Dental Press Endodontics	no	non pertinent
	Menon et al.	2020	European Journal of Molecular and Clinical Medicine	no	non pertinent
	Miguéns-Vila et al.	2017	Journal of Clinical and Experimental Dentistry	no	non pertinent
	Mione et al.	1990	Pharmacology and Therapeutics	no	non pertinent
	Moga & Chiorean	2016	Lecture Notes in Engineering and Computer Science	no	non pertinent
	Moga & Chiorean	2017	Engineering Letters	no	non pertinent
	Mohammed et al.	2015	Saudi Endodontic Journal	no	non pertinent
	Moidu et al.	2021	Journal of Endodontics	no	non pertinent
	Montero-Miralles et al.	2018	Journal of Clinical and Experimental Dentistry	no	non pertinent
	Moradi et al.	2018	Iranian Endodontic Journal	no	non pertinent
	Morita et al.	2020	Journal of Human Evolution	no	non pertinent
	Moss & Moss‐Salentijn	1977	American Journal of Physical Anthropology	no	non pertinent
	Mraiwa et al.	2003	Clinical Implant Dentistry and Related Research	no	non pertinent
	Mubayrik, A. B.	2016	Dental Clinics of North America	no	non pertinent
	Munce, C. J.	2006	Dentistry Today	no	non pertinent
	Nair et al.	2013	Journal of Conservative Dentistry	no	non pertinent
	Nandi et al.	2011	Advances in Medicine and Biology	no	non pertinent
	Natera et al.	2011	Oral Surgery, Oral Medicine, Oral Pathology, Oral Radiology and Endodontology	no	non pertinent
	Nathani et al.	2019	Journal of Endodontics	no	non pertinent
	Negro, V. B.	2004	Journal of Veterinary Dentistry	no	non pertinent
	Namec et al.	2007	Journal of Veterinary Dentistry	no	non pertinent
	Nikhade et al.	2014	Journal of Datta Meghe Institute of Medical Sciences University	no	non pertinent
	Nikkerdar et al.	2020	Iranian Endodontic Journal	no	non pertinent
	Nishimura et al.	2009	Pediatric Dental Journal	no	non pertinent
	Nosrat & Schneider	2015	Journal of Endodontics	no	non pertinent
	O'Reilly, P. M. R.	1989	Journal of Endodontics	no	non pertinent
	O'Reilly, P. M. R.	1990	Australian Dental Journal	no	non pertinent
	Oberti et al.	2020	Journal of Biological Regulators and Homeostatic Agents	no	non pertinent
	Okuzawa-Iwasaki et al.	2020	American Journal of Orthodontics and Dentofacial Orthopedics	no	non pertinent
	Olejniczak et al.	2008	Journal of Human Evolution	no	non pertinent
	Olek et al.	2020	Journal of Veterinary Science	no	non pertinent
	Ombregt, L.	2013	A System of Orthopaedic Medicine, 3rd Edition	no	non pertinent
	Ombregt, L.	2013	A System of Orthopaedic Medicine: Third Edition	no	non pertinent	duplicate
	Önçag et al.	2005	International Dental Journal	no	non pertinent
	Oporto et al.	2010	International Journal of Morphology	no	non pertinent
	Oporto et al.	2013	International Journal of Morphology	no	non pertinent
	Ordinola-Zapata et al.	2014	Journal of Applied Oral Science	no	non pertinent
	Ordinola-Zapata et al.	2017	International Endodontic Journal	no	non pertinent
	Ordinola-Zapata et al.	2013	Journal of Endodontics	no	non pertinent
	Ordinola-Zapata et al.	2015	International Endodontic Journal	no	non pertinent
	Ordinola-Zapata et al.	2018	The Root Canal Anatomy in Permanent Dentition	no	non pertinent
	Orhan et al.	2012	International Endodontic Journal	no	non pertinent
	Ormiga et al.	2016	Open Dentistry Journal	no	non pertinent
	Ortigara et al.	2020	Journal of Conservative Dentistry	no	non pertinent
	Ortner, D. J.	2003	Identification of Pathological Conditions in Human Skeletal Remains	no	non pertinent
	Oshida, Y.	2007	Bioscience and Bioengineering of Titanium Materials	no	non pertinent
	Oshida, Y.	2012	Bioscience and Bioengineering of Titanium Materials: Second Edition	no	non pertinent
	Ossareh et al.	2018	Journal of Conservative Dentistry	no	non pertinent
	Ovia et al.	2020	European Journal of Molecular and Clinical Medicine	no	non pertinent
	Packyanathan & elphine Pricilla Antony	2020	International Journal of Pharmaceutical Research	no	non pertinent
	Pallivathukal et al.	2015	BMJ Case Reports	no	non pertinent
	Pan et al.	2014	International Endodontic Journal	no	non pertinent
	Pan et al.	2019	Journal of Human Evolution	no	non pertinent
	Pan et al.	2020	Journal of Human Evolution	no	non pertinent
	Pan & Zanolli	2019	American Journal of Physical Anthropology	no	non pertinent
	Pandolfo et al.	2013	Orthopantomography	no	non pertinent
	Papadopoulos et al.	2002	Oral Surgery, Oral Medicine, Oral Pathology, Oral Radiology, and Endodontics	no	non pertinent
	Paranaiba et al.	2013	Cleft Palate-Craniofacial Journal	no	non pertinent
	Parker, S.	2018	Lasers in Dermatology and Medicine: Dental and Medical Applications	no	non pertinent
	Pasqualini et al.	2015	Journal of Endodontics	no	non pertinent
	Patel et al.	2015	International Endodontic Journal	no	non pertinent
	Patel et al.	2012	International Endodontic Journal	no	non pertinent
	Pearlin Mary et al.	2020	European Journal of Molecular and Clinical Medicine	no	non pertinent
	Pedir et al.	2016	Journal of Clinical and Diagnostic Research	no	non pertinent
	Peiris, R.	2008	Anthropological Science	no	non pertinent
	Pereira et al.	2012	Microscopy Research and Technique	no	non pertinent
	Pereira et al.	2017	International Endodontic Journal	no	non pertinent
	Perrini & Versiani	2018	The Root Canal Anatomy in Permanent Dentition	no	non pertinent
	Petcu et al.	2013	Romanian Journal of Morphology and Embryology	no	non pertinent
	Peyrano & Zmener	1995	Dental Traumatology	no	non pertinent
	Pilloni et al.	2018	Minerva Stomatologica	no	non pertinent
	Pivoto-João et al.	2020	Journal of Endodontics	no	non pertinent
	Plascencia et al.	2017	Journal of Clinical and Experimental Dentistry	no	non pertinent
	Plotino et al.	2020	International Endodontic Journal	no	non pertinent
	Plotino et al.	2017	Common Complications in Endodontics: Prevention and Management	no	non pertinent
	Poliard, A.	2015	Stem Cell Biology and Regenerative Medicine	no	non pertinent
	Porto et al.	2020	Journal of Applied Oral Science	no	non pertinent
	Prisby, R. D.	2020	Comprehensive Physiology	no	non pertinent
	Proussaefs, P.	2002	Journal of Prosthetic Dentistry	no	non pertinent
	Przesmycka et al.	2020	Archives of Oral Biology	no	non pertinent
	Przesmycka et al.	2016	Anthropological Review	no	non pertinent
	Przesmycka et al.	2019	Folia Morphologica (Poland)	no	non pertinent
	Queiroz et al.	2017	Journal of Endodontics	no	non pertinent
	Queiroz et al.	2017	Journal of Applied Oral Science	no	non pertinent
	Raabe et al.	2020	Clinical Oral Investigations	no	non pertinent
	Ramírez-Sotelo et al.	2013	Revista Cubana de Estomatologia	no	non pertinent
	Razumova et al.	2020	International Journal of Dentistry	no	non pertinent
	Reddy et al.	2008	Journal of Endodontics	no	non pertinent
	Regan et al.	1999	International Endodontic Journal	no	non pertinent
	Rezaeian et al.	2018	Iranian Endodontic Journal	no	non pertinent
	Ricucci et al.	2018	The Root Canal Anatomy in Permanent Dentition	no	non pertinent
	Rijal et al.	2015	Saudi Endodontic Journal	no	non pertinent
	Riyahi et al.	2019	Saudi Endodontic Journal	no	non pertinent
	Roberts et al.	2006	Seminars in Orthodontics	no	non pertinent
	Robinson, N. G.	2016	Interactive Medical Acupuncture Anatomy	no	non pertinent
	Rodella et al.	2012	Archives of Oral Biology	no	non pertinent
	Rödig & Hülsmann	2003	International Endodontic Journal	no	non pertinent
	Rödig et al.	2019	International Endodontic Journal	no	non pertinent
	Rodrigues Barros Soares et al.	2017	Revista Cubana de Estomatologia	no	non pertinent
	Romanos et al.	2009	International Journal of Oral and Maxillofacial Implants	no	non pertinent
	Ross & Dyson	2010	Diagnosis and Management of Lameness in the Horse: Second Edition	no	non pertinent
	Ross & Dyson	2011	Diagnosis and Management of Lameness in the Horse	no	non pertinent
	Rotstein & Simon	2004	Periodontology 2000	no	non pertinent
	Ryniewicz et al.	2019	Biocybernetics and Biomedical Engineering	no	non pertinent
	Saati et al.	2018	Brazilian Dental Journal	no	non pertinent
	Sabala, C. L.	1994	Journal of Endodontics	no	non pertinent
	Saber et al.	2019	International Endodontic Journal	no	non pertinent
	Saberi et al.	2016	Journal of International Society of Preventive and Community Dentistry	no	non pertinent
	Safi et al.	2017	Iranian Endodontic Journal	no	non pertinent
	Saghiri et al.	2010	Scanning	no	non pertinent
	Sahni et al.	2008	Journal of Endodontics	no	non pertinent
	Sahoo et al.	2019	Case Reports in Dentistry	no	non pertinent
	Sakaguchi & Powers	2012	Craig's Restorative Dental Materials	no	non pertinent
	Sakaguchi et al.	2018	Craig's Restorative Dental Materials	no	non pertinent
	Sandeep et al.	2013	Journal of Datta Meghe Institute of Medical Sciences University	no	non pertinent
	Santos et al.	2009	Journal of Endodontics	no	non pertinent
	Schuurs, A.	2013	Pathology of the Hard Dental Tissues	no	non pertinent
	Scott et al.	2018	The Anthropology of Modern Human Teeth: Dental Morphology and its Variation in Recent and Fossil Homo Sapien	no	non pertinent
	Sedano et al.	2009	Medicina Oral, Patologia Oral y Cirugia Bucal	no	non pertinent
	Sedov et al.	2019	Indian Journal of Dental Research	no	non pertinent
	Seow, W. K.	2003	Australian Dental Journal	no	non pertinent
	Shabahang & Witherspoon	2014	Mineral Trioxide Aggregate: Properties and Clinical Applications	no	non pertinent
	Shadmeh et al.	2015	Dental Research Journal	no	non pertinent
	Shah & Jadhav	2014	Journal of Conservative Dentistry	no	non pertinent
	Sahni et al.	2013	Journal of Forensic Radiology and Imaging	no	non pertinent
	Shaw & Ware	2018	Smilodon: The Iconic Sabertooth	no	non pertinent
	Shear & Speight	2008	Cysts of the Oral and Maxillofacial Regions	no	non pertinent
	Shearer et al.	1996	International Endodontic Journal	no	non pertinent
	Shemesh et al.	2018	Journal of Endodontics	no	non pertinent
	Shemesh et al.	2020	Journal of Endodontics	no	non pertinent
	Sherwood, I. A.	2012	Dentomaxillofacial Radiology	no	non pertinent
	Shubbar et al.	2017	Iranian Endodontic Journal	no	non pertinent
	Shukri et al.	2020	Indian Journal of Forensic Medicine and Toxicology	no	non pertinent
	Sigurdsen, T.	2006	Acta Palaeontologica Polonica	no	non pertinent
	Silva et al.	2020	Journal of Esthetic and Restorative Dentistry	no	non pertinent
	Silva E Souza et al.	2013	General Dentistry	no	non pertinent
	Skoglund & Tronstad	1981	Journal of Endodontics	no	non pertinent
	Smith & Sherman	2009	Goat Medicine: Second Edition	no	non pertinent
	Someda et al.	2009	Forensic Science International	no	non pertinent
	Song et al.	2017	Dentomaxillofacial Radiology	no	non pertinent
	Song et al.	2010	Journal of Endodontics	no	non pertinent
	Song et al.	2009	Oral Surgery, Oral Medicine, Oral Pathology, Oral Radiology and Endodontology	no	non pertinent
	Sousa-Neto et al.	2020	Brazilian Oral Research	no	non pertinent
	Souza-Flamini et al.	2020	European Journal of General Dentistry	no	non pertinent
	Souza-Flamini et al.	2014	Journal of Endodontics	no	non pertinent
	Spencer, M. A.	2003	American Journal of Physical Anthropology	no	non pertinent
	Sperandio et al.	2011	Lasers in Medical Science	no	non pertinent
	Sponchiado Jr et al.	2006	Journal of Endodontics	no	non pertinent
	Sruthi et al.	2020	International Journal of Research in Pharmaceutical Sciences	no	non pertinent
	Sruthi et al.	2020	World Journal of Dentistry	no	non pertinent
	Stavrianos et al.	2008	Research Journal of Medical Sciences	no	non pertinent
	Steidler & Reade	1979	Archives of Oral Biology	no	non pertinent
	Stein et al.	2005	Journal of Veterinary Dentistry	no	non pertinent
	Stock, S. R.	2008	Microcomputed Tomography: Methodology and Applications	no	non pertinent
	Stocum, D. L.	2006	Regenerative Biology and Medicine	no	non pertinent
	Stocum, D. L.	2012	Regenerative Biology and Medicine	no	non pertinent
	Stout et al.	2019	Ortner's Identification of Pathological Conditions in Human Skeletal Remains	no	non pertinent
	Sugiura, Y.	1996	Progress in Brain Research	no	non pertinent
	Sunar & Mathew	2020	International Journal of Pharmaceutical Research	no	non pertinent
	Suprabha, B. S.	2005	Journal of Indian Society of Pedodontics and Preventive Dentistry	no	non pertinent
	Szabo et al.	2017	International Journal of Artificial Organs	no	non pertinent
	Tatjees et al.	2006	Histochemistry and Cell Biology	no	non pertinent
	Tan et al.	2015	RSC Advances	no	non pertinent
	Tang et al.	2015	A Companion to Dental Anthropology	no	non pertinent
	Tang et al.	2010	Journal of Endodontics	no	non pertinent
	Teixeira et al.	2013	Anatomical Science International	no	non pertinent
	Teixidó et al.	2014	Journal of Endodontics	no	non pertinent
	Tiku et al.	2005	Journal of Indian Society of Pedodontics and Preventive Dentistry	no	non pertinent
	Toledo Reyes & Alfonso Carrazana	2016	Revista Cubana de Estomatologia	no	non pertinent
	Tomaszewska et al.	2018	Annals of Anatomy	no	non pertinent
	Tomohiro et al.	2007	Archives of Oral Biology	no	non pertinent
	Torabinejad et al.	2017	Journal of Endodontics	no	non pertinent
	Torabinejad et al.	2018	International Endodontic Journal	no	non pertinent
	Torres-Ramos et al.	2020	International Journal of Paediatric Dentistry	no	non pertinent
	Turker et al.	2016	Journal of Advanced Prosthodontics	no	non pertinent
	Uchiyama et al.	2011	Okajimas Folia Anatomica Japonica	no	non pertinent
	Umate et al.	2019	International Journal of Pharmaceutical Research	no	non pertinent
	Ungar, P. S.	2010	Mammal teeth: Origin, evolution, and diversity	no	non pertinent
	Upadhyay et al.	2020	Biomimetics	no	non pertinent
	Urban et al.	2015	International Journal of Periodontics and Restorative Dentistry	no	non pertinent
	Üstün et al.	2016	Journal of Endodontics	no	non pertinent
	Uzal et al.	2016	Jubb, Kennedy and Palmer's Pathology of Domestic Animals: Sixth Edition	no	non pertinent
	Van As, G.	2004	Dental Clinics of North America	no	non pertinent
	Vasil'ev et al.	2021	Annals of Anatomy	no	non pertinent
	Vásquez-Cárdenas et al.	2019	American Journal of Orthodontics and Dentofacial Orthopedics	no	non pertinent
	Velasco et al.	1997	Quintessence International	no	non pertinent
	Veloso & Albuquerque	2019	Scientific World Journal	no	non pertinent
	Veloso et al.	2020	International Endodontic Journal	no	non pertinent
	Venskutonis et al.	2014	Journal of Endodontics	no	non pertinent
	Verma et al.	2020	European Journal of Molecular and Clinical Medicine	no	non pertinent
	Verna et al.	1999	Bone	no	non pertinent
	Versiani et al.	2016	Brazilian Dental Journal	no	non pertinent
	Versiani et al.	2016	International Endodontic Journal	no	non pertinent
	Versiani et al.	2018	Journal of Endodontics	no	non pertinent
	Versiani et al.	2018	The Root Canal Anatomy in Permanent Dentition	no	non pertinent
	Versiani et al.	2012	Journal of Endodontics	no	non pertinent
	Versluis et al.	2006	International Endodontic Journal	no	non pertinent
	Victorino et al.	2009	Brazilian Dental Journal	no	non pertinent
	Villa-Machado et al.	2020	Journal of Endodontics	no	non pertinent
	Villamizar Martinez et al.	2010	Brazilian Journal of Veterinary Research and Animal Science	no	non pertinent
	Vivekanandhan et al.	2020	European Journal of Molecular and Clinical Medicine	no	non pertinent
	von Arx & Lozanoff	2016	Clinical Oral Anatomy: A Comprehensive Review for Dental Practitioners and Researchers	no	non pertinent
	Wall-Scheffler et al.	2019	The Evolutionary Biology of the Human Pelvis: An Integrative Approach	no	non pertinent
	Wan et al.	2020	Microscopy Research and Technique	no	non pertinent
	Welcome, M. O.	2018	Gastrointestinal Physiology: Development, Principles and Mechanisms of Regulation	no	non pertinent
	Wenig et al.	2009	Journal of Endodontics	no	non pertinent
	Wesson & Gale	2003	British Dental Journal	no	non pertinent
	White, S. C.	2008	Health Physics	no	non pertinent
	Whyte & Boeddinghaus	2019	Dentomaxillofacial Radiology	no	non pertinent
	Windley et al.	2009	Equine Veterinary Journal	no	non pertinent
	Wolf et al.	2014	Clinical Oral Investigations	no	non pertinent
	Woodruff & Hutmacher	2010	Progress in Polymer Science (Oxford)	no	non pertinent
	Xavier et al.	2020	Australian Endodontic Journal	no	non pertinent
	Yang et al.	2017	Frontiers in Physiology	no	non pertinent
	Yang et al.	2016	Artificial Organs	no	non pertinent
	Yang et al.	2011	Oral Surgery, Oral Medicine, Oral Pathology, Oral Radiology and Endodontology	no	non pertinent
	Yassin, A. A. F.	2014	The Prokaryotes: Actinobacteria	no	non pertinent
	Yeung et al.	2020	Clinical Oral Investigations	no	non pertinent
	Yi et al.	2020	American Journal of Physical Anthropology	no	non pertinent
	Yoon et al.	2018	Journal of Applied Oral Science	no	non pertinent
	Yoshikawa & Deguchi	1992	Primates	no	non pertinent
	Yovchev et al.	2018	Biomedical Research (India)	no	non pertinent
	Yu & Abbott	2018	Australian Endodontic Journal	no	non pertinent
	Yuan et al.	2018	International Endodontic Journal	no	non pertinent
	Yuvashree et al.	2020	International Journal of Pharmaceutical Research	no	non pertinent
	Zafar et al.	2020	Biomimetics	no	non pertinent
	Zanolli et al.	2014	Journal of Human Evolution	no	non pertinent
	Zanolli et al.	2018	Journal of Human Evolution	no	non pertinent
	Zanolli et al.	2020	Frontiers in Ecology and Evolution	no	non pertinent
	Zarei et al.	2018	Journal of Indian Society of Periodontology	no	non pertinent
	Zarow et al.	2015	European Journal of Paedoatric Dentistry	no	non pertinent
	Zhan et al.	2013	Chinese Journal of Tissue Engineering Research	no	non pertinent
	Zhang et al.	2020	Odontology	no	non pertinent
	Zhou et al.	2010	Oral Surgery, Oral Medicine, Oral Pathology, Oral Radiology and Endodontology	no	non pertinent
	Zhu et al.	2017	Australian Dental Journal	no	non pertinent
	Zoya et al.	2015	Journal of Endodontics	no	non pertinent
	Zuza et al.	2006	Journal of Periodontology	no	non pertinent
excluded after fulltext	Abdullah et al.	2013	Sains Malaysiana	yes	non pertinent
	Ahmad, I. A.	2015	Saudi Endodontic Journal	yes	non pertinent
	Barker et al.	1973	Aust Dent J	yes	non pertinent
	Beltes et al.	2019	Aust Endod J	yes	non pertinent
	Candeiro et al.	2020	J Endod	yes	non pertinent
	Carrotte, P.	2004	British Dental Journal	yes	non pertinent
	Crăciunescu et al.	2016	Romanian Journal of Morphology and Embryology	yes	non pertinent
	da Silva et al.	2016	Quintessence International	yes	non pertinent
	Espir et al.	2018	Journal of Conservative Dentistry	yes	non pertinent
	Estrela et al.	2015	Braz Dent J	yes	non pertinent
	Estrela et al.	2015	Brazilian Dental Journal	yes	non pertinent	duplicate
	Fantozzi et al.	2013	Ital J Anat Embryol	yes	non pertinent
	Gao et al.	2016	Scientific Reports	yes	non pertinent
	Ghabbani et al.	2020	European Journal of General Dentistry	yes	non pertinent
	Hession, R. W.	1977	Oral Surg Oral Med Oral Pathol	yes	non pertinent
	Kayaoglu et al.	2015	Braz Oral Res	yes	non pertinent
	Lee et al.	2007	J Endod	yes	non pertinent
	Leoni et al.	2014	Journal of Endodontics	yes	non pertinent
	Lobo et al.	2020	Brazilian Dental Journal	yes	non pertinent
	Marceliano-Alves et al.	2018	J Conserv Dent	yes	non pertinent
	Martins et al.	2018	Journal of Endodontics	yes	non pertinent
	Martins et al.	2018	Quintessence International	yes	non pertinent
	Martins et al.	2018	The Root Canal Anatomy in Permanent Dentition	yes	non pertinent
	Mashyakhy & Gambarini	2019	Acta Stomatologica Croatica	yes	non pertinent
	Mazzi-Chaves et al.	2020	Journal of Applied Oral Science	yes	non pertinent
	Mazzi-Chaves et al.	2020	J Appl Oral Sci	yes	non pertinent	duplicate
	Monsarrat et al.	2016	PloS One	yes	non pertinent
	Norouzi et al.	2019	Journal of Mazandaran University of Medical Sciences	yes	non pertinent
	Popović et al.	2018	Serbian Journal of Experimental and Clinical Research	yes	non pertinent
	Razumova et al.	2018	Int J Dent	yes	non pertinent
	Sert et al.	2004	Gulhane Medical Journal	yes	non pertinent
	Sert et al.	2004	Gulhane Medical Journal	yes	non pertinent
	Sharma et al.	1998	Endod Dent Traumatol	yes	non pertinent
	Shemesh et al.	2016	Refuat Hapeh Vehashinayim (1993)	yes	language
	Sroczyk-Jaszczyńska et al.	2019	Folia Morphologica (Poland)	yes	non pertinent
	Versiani et al.	2011	Int Endod J	yes	non pertinent
	Versiani et al.	2013	Int Endod J	yes	non pertinent
	Wang et al.	2019	Clin Oral Investig	yes	non pertinent
	Xu et al.	2019	Journal of Endodontics	yes	non pertinent
	Zhengyan et al.	2016	Ther Clin Risk Manag	yes	non pertinent
	Versiani et al.	2018	Root canal anatomy of maxillary and mandibular teeth	yes	non pertinent
